# Supplementary material for: Omega-3 Polyunsaturated Fatty Acids Supplements and Cardiovascular Disease Outcome: A Systematic Review and Meta-Analysis on Randomized Controlled Trials
Source: Rev Cardiovasc Med. 2023 Jan 12;24(1):24. doi: 10.31083/j.rcm2401024 (PMC11270471; doi:10.31083/j.rcm2401024)
Supplement: Supplementary file 1 [file 2153-8174-24-1-024-s1.zip]

Archive with 10 entries (8 files):
- Supplementary Figures/
- Supplementary Figures/Figure S1.tif
- Supplementary Figures/Figure S2.tif
- Supplementary Figures/Figure S3.tif
- Supplementary Figures/Figure S4.tif
- Supplementary Tables/
- Supplementary Tables/Table S1. PRISMA statements.docx
- Supplementary Tables/Table S2. Study Protocol.pdf
- Supplementary Tables/Table S3. Detailed definitions of outcomes analyzed in current study.docx
- Supplementary Tables/Table S4. Methodology quality of the included studies.docx
